# Supplementary material for: Assessment of Genetic Diversity, Population Structure, and Evolutionary Relationship of Uncharacterized Genes in a Novel Germplasm Collection of Diploid and Allotetraploid Gossypium Accessions Using EST and Genomic SSR Markers
Source: Int J Mol Sci. 2018 Aug 14;19(8):2401. doi: 10.3390/ijms19082401 (PMC6121227; doi:10.3390/ijms19082401)
Supplement: Supplementary file 1 [file ijms-19-02401-s001.zip › ijms-326291-suppl-final/Supplementary Table S6. .xlsx]

## Sheet: Sheet1
Supplementary Table S6: Characteristics of mined genes including uncharacterized yjcL and WD containing protein domains
Gene ID	Principle Transcript ID	G. hirsutum	G. barbadense	G.arboreum	G.raimondii	Gene ID	Gene Name	Description	Chromosome	Start	End	Strand	Length (bp)	Protein Length (aa)	Molecular Weight (kDa)	Charge	Isoelectric Point	Grand Average of Hydropathy	Transcript Length (bp)	CDS Length (bp)	CDS GC Content (%)	Exon Number	Mean Exon Length (bp)	Mean Intron Length (bp)
Gh_A01G1303	Gh_A01G1303.1	Gh_D01G1566.1	GOBAR_AA28103.1	Cotton_A_30387.1	Gorai.002G188800.1	Gh_A01all2124	all2124	Uncharacterized WD repeat-containing protein all2124	A01	78752513	78753808	+	1296	431	47.446	15	9.04	-0.229	1296	1296	49.7	1	1296	No intron
Gh_A03G0794	Gh_A03G0794.1	Gh_D02G1212.1	GOBAR_AA25303.1	Cotton_A_39357.1	Gorai.005G133100.1	Gh_A03RUP2	RUP2	WD repeat-containing protein RUP2	A03	39144207	39145412	+	1206	401	43.831	-2.5	6.127	-0.19	1206	1206	50.7	1	1206	No intron
Gh_A03G1152	Gh_A03G1152.1	Gh_D01G1566.1	GOBAR_AA03835.1	Cotton_A_36118.1	Gorai.005G175100.1	Gh_A03ago	ago	F-box/WD repeat-containing protein 7	A03	82815022	82816344	+	1323	440	48.291	17	9.223	-0.174	1323	1323	50.9	1	1323	No intron
Gh_A04G0483	Gh_A04G0483.1	Gh_D04G1975.1	GOBAR_DD30320.1	Cotton_A_36423.1	Gorai.009G399800.1	Gh_A04LWD1	LWD1	WD repeat-containing protein LWD1	A04	24808156	24809169	-	1014	337	38.391	-13	4.575	-0.238	1014	1014	46.9	1	1014	No intron
Gh_A07G2046	Gh_A07G2046.1	Gh_D07G2259.1	GOBAR_AA00500.1	Cotton_A_11544.1	Gorai.001G264600.1	Gh_A07DTL	DTL	Denticleless protein homolog	A07	76870348	76875081	-	4734	510	55.565	16	8.54	-0.363	1533	1533	41.7	16	95.8	213.4
Gh_A08G0647	Gh_A08G0647.1	Gh_D12G0065.1	GOBAR_AA04431.1	Cotton_A_31937.1	Gorai.008G007100.1	Gh_A08LEC14B	NA	LEC14B protein	A08	12633305	12640724	-	7420	428	47.86	4	7.124	-0.331	1287	1287	43.2	10	128.7	681.4
Gh_A08G1273	Gh_A08G1273.1	Gh_D08G1565.1	GOBAR_DD30760.1	Cotton_A_21223.1	Gorai.004G168700.1	Gh_A08SEC31B	SEC31B	Protein transport protein SEC31 homolog B	A08	84240914	84249527	-	8614	1106	119.604	-20.5	4.924	-0.258	3321	3321	45.1	22	151	252
Gh_A09G2385	Gh_A09G2385.1	Gh_D09G1652.1	GOBAR_AA30414.1	Cotton_A_13053.1	Gorai.006G191600.1	Gh_A09RUP2	RUP2	WD repeat-containing protein RUP2	scaffold2298_A09	49723	50883	-	1161	386	42.293	0.5	6.557	-0.322	1161	1161	51.2	1	1161	No intron
Gh_A09G2500	Gh_A09G2500.1	Gh_D09G0432.1	GOBAR_DD04338.1	Cotton_A_40027.1	Gorai.006G051100.1	Gh_A09yjcL	yjcL	Uncharacterized membrane protein YjcL	scaffold2376_A09	13470	16315	+	2846	464	48.806	12.5	10.019	0.691	1395	1395	44.4	6	232.5	290.2
Gh_A10G0936	Gh_A10G0936.1	Gh_D10G1630.1	GOBAR_DD02606.1	Cotton_A_32106.1	Gorai.011G183400.1	Gh_A10LEC14B	NA	LEC14B homolog	A10	21043855	21047288	+	3434	474	53.493	8	7.445	-0.52	1425	1425	43.4	9	158.3	251.1
Gh_A11G0094	Gh_A11G0094.1	Gh_D11G0097.1	GOBAR_DD33472.1	Cotton_A_02431.1	Gorai.007G011400.1	Gh_A11CDC20-1	CDC20-1	Cell division cycle 20.1, cofactor of APC complex	A11	967976	969673	+	1698	455	50.656	11.5	8.404	-0.534	1368	1368	46.8	4	342	110
Gh_A13G0301	Gh_A13G0301.1	Gh_A03G2184.1	GOBAR_AA25702.1	Cotton_A_19385.1	Gorai.013G037500.1	Gh_A13G0301	NA	Guanine nucleotide-binding protein subunit beta-2	A13	3788091	3790948	+	2858	377	41.201	3.5	7.038	-0.234	1134	1134	47.4	6	189	344.8
Gh_D02G2339	Gh_D02G2339.1	Gh_A03G1898.1	GOBAR_DD25900.1	Cotton_A_00544.1	Gorai.005G263800.1	Gh_D02Sel-10	sel-10	F-box/WD repeat-containing protein sel-10	D02	66926190	66927536	-	1347	448	49.085	20	9.708	-0.313	1347	1347	47.1	1	1347	No intron
Gh_D04G1975	Gh_D04G1975.1	Gh_A04G0483.1	GOBAR_DD30320.1	Cotton_A_36423.1	Gorai.009G399800.1	Gh_D04LWD1	LWD1	WD repeat-containing protein LWD1	scaffold3970_D04	1101707	1102720	-	1014	337	38.255	-13.5	4.575	-0.264	1014	1014	48.2	1	1014	No intron
Gh_D08G0748	Gh_D08G0748.1	Gh_A08G0647.1	GOBAR_AA14481.1	Cotton_A_31937.1	Gorai.004G084500.1	Gh_D08LEC14B	NA	LEC14B homolog	D08	11004384	11015962	-	11579	408	45.993	4	7.124	-0.117	1227	1227	43.6	10	122.7	1150.2
Gh_D10G2286	Gh_D10G2286.1	Gh_A10G1980.1	GOBAR_AA08940.1	Cotton_A_30926.1	Gorai.011G266300.1	Gh_D10FZR3	FZR3	Protein FIZZY-RELATED 3	D10	61045928	61048011	-	2084	489	53.528	20	9.26	-0.454	1470	1470	43.1	6	245	122.8
Gh_D11G0097	Gh_D11G0097.1	Gh_A11G0094.1	GOBAR_DD33472.1	Cotton_A_02431.1	Gorai.007G011400.1	Gh_D11CDC20-1	CDC20-1	Cell division cycle 20.1, cofactor of APC complex	D11	932929	934621	+	1693	455	50.783	10	8.055	-0.532	1368	1368	46.9	4	342	108.3
Gh_D11G0102	Gh_D11G0102.1	Gh_D11G0097.1	GOBAR_AA34516.1	Cotton_A_02427.1	Gorai.007G011800.1	Gh_D11CDC20-1	CDC20-1	Cell division cycle 20.1, cofactor of APC complex	D11	965679	967371	-	1693	455	50.652	10.5	8.235	-0.55	1368	1368	47.5	4	342	108.3
Gh_D13G0339	Gh_D13G0339.1	Gh_A13G0301.1	GOBAR_AA25702.1	Cotton_A_19385.1	Gorai.013G037500.1	Gh_D13G0339	NA	Guanine nucleotide-binding protein subunit beta-2	D13	3462326	3464905	+	2580	356	39.003	-1	6.333	-0.174	1071	1071	46.3	6	178.5	301.8
Gh_A11G2961	Gh_A11G2961.1	Gh_D11G0109.1	GOBAR_DD05864.1	Cotton_A_02422.1	Gorai.007G012400.1	Gh_A11yjcL	yjcL	Uncharacterized membrane protein YjcL	A11	32812	34762	-	1951	406	42.059	4.5	8.761	0.863	1221	1221	45	6	203.5	146
Gh_D09G0432	Gh_D09G0432.1	Gh_D09G0432.1	GOBAR_DD04338.1	Cotton_A_40027.1	Gorai.006G051100.1	Gh_D09yjcL	yjcL	Uncharacterized membrane protein YjcL	D09	18421554	18424399	+	2846	408	42.435	13	10.092	0.776	1227	1227	45	7	175.3	269.8
Gh_D11G0109	Gh_D11G0109.1	Gh_D11G0109.1	GOBAR_DD05864.1	Cotton_A_02422.1	Gorai.007G012400.1	Gh_D11yjcL	yjcL	Uncharacterized membrane protein YjcL	D11	1017269	1019385	-	2117	463	48.747	13	9.427	0.752	1392	1392	45.8	6	232	145
Gh_A05G3334	Gh_A05G3334.1	Gh_D04G0219.1	GOBAR_AA25123.1	Cotton_A_19032.1	Gorai.012G034400.1	Gh_A05SPBC1711	SPBC1711.16	Uncharacterized WD repeat-containing protein C17D11.16	A05	87286006	87291844	-	5839	508	55.535	-30	4.421	-0.442	1527	1527	43.1	17	89.8	269.5
Gh_D04G0219	Gh_D04G0219.1	Gh_A05G3334.1	GOBAR_AA25123.1	Cotton_A_19032.1	Gorai.012G034400.1	Gh_D04SPBC1711	SPBC1711.16	Uncharacterized WD repeat-containing protein C17D11.16	D04	3210238	3215770	-	5533	495	54.045	-33	4.345	-0.441	1488	1488	43	16	93	269.7
Gh_A10G0748	Gh_A10G0748.1	Gh_D10G1031.1	GOBAR_AA00139.1	Cotton_A_25055.1	Gorai.011G115900.1	Gh_A10SPAC3H5.08c	SPAC3H5.08c	Uncharacterized WD repeat-containing protein C3H5.08c	A10	13712014	13714674	+	2661	645	73.466	0	6.509	-0.545	1938	1938	42.7	7	276.9	120.5
Gh_A11G3178	Gh_A11G3178.1	Gh_D11G2290.1	GOBAR_AA00519.1	Cotton_A_38795.1	Gorai.003G065400.1	Gh_A11SPAC3H5.08c	SPAC3H5.08c	Uncharacterized WD repeat-containing protein C3H5.08c	scaffold2918_A11	603555	606248	-	2694	649	73.136	5.5	6.996	-0.394	1950	1950	43.6	7	278.6	124
Gh_D10G1031	Gh_D10G1031.1	Gh_A10G0748.1	GOBAR_AA00139.1	Cotton_A_25055.1	Gorai.011G115900.1	Gh_D10APAC3H5	SPAC3H5.08c	Uncharacterized WD repeat-containing protein C3H5.08c	D10	15286725	15289430	+	2706	646	73.263	-1	6.428	-0.478	1941	1941	42.6	7	277.3	127.5
GOBAR_DD04338	GOBAR_DD04338.1	Gh_A09G2500.1	GOBAR_DD05864.1	Cotton_A_40027.1	Gorai.006G051100.1	GOBAR_DD09yjcL	yjcL	Uncharacterized membrane protein YjcL	D09	17675840	17678508	+	2669	460	48.178	13.5	9.805	0.575	1383	1383	44.3	6	230.5	257.2
GOBAR_DD05864	GOBAR_DD05864.1	Gh_D11G0109.1	GOBAR_AA38386.1	Cotton_A_40027.1	Gorai.007G012400.1	GOBAR_DD11yjcL	yjcL	Uncharacterized membrane protein YjcL	D11	790763	792805	-	2043	438	46.682	12.5	9.44	0.659	1317	1317	46.1	6	219.5	145.2
GOBAR_AA38386	GOBAR_AA38386.1	Gh_D11G0109.1	GOBAR_DD05864.1	Cotton_A_40027.1	Gorai.007G012400.1	GOBAR_AA11yjcL	yjcL	Uncharacterized membrane protein YjcL	A11	876997	880097	-	3101	398	42.314	7	8.777	0.699	1197	1197	45.7	6	199.5	380.8
GOBAR_AA00875	GOBAR_AA00875.1	Gh_A06G0640.1	GOBAR_DD22112.1	Cotton_A_33704.1	Gorai.010G083100.1	GOBAR_AA06MSI4	MSI4	WD-40 repeat-containing protein MSI4	A06	18342720	18347884	-	5165	478	52.697	-2	6.323	-0.272	1437	1437	45.2	14	102.6	286.8
GOBAR_AA33402	GOBAR_AA33402.1	Gh_A06G1671.1	GOBAR_DD14462.1	Cotton_A_05220.1	Gorai.010G231800.1	GOBAR_AA06MSI4	MSI4	WD-40 repeat-containing protein MSI4	A06	114027644	114033856	+	6213	433	47.55	-6.5	5.95	-0.441	1302	1302	45.6	14	93	377.8
GOBAR_DD04381	GOBAR_DD04381.1	Gh_D13G0122.1	GOBAR_AA12433.1	Cotton_A_01027.1	Gorai.013G014000.1	GOBAR_DD13MSI1	MSI1	WD-40 repeat-containing protein MSI1	D13	880937	882925	+	1989	359	40.356	-19.5	4.56	-0.432	1080	1080	43.7	4	270	303
GOBAR_DD21377	GOBAR_DD21377.1	Gh_D11G0779.1	GOBAR_AA17135.1	Cotton_A_07650.1	Gorai.007G083600.1	GOBAR_DD11SEC31B	SEC31B	Protein transport protein SEC31 homolog B	D11	6408062	6418407	+	10346	1080	116.707	-26	4.88	-0.256	3243	3243	44.8	24	135.1	308.8
GOBAR_AA29038	GOBAR_AA29038.1	Gh_A04G0013.1	GOBAR_DD06211.1	Cotton_A_07434.1	Gorai.009G454300.1	GOBAR_AA04THO3	THO3	THO complex subunit 3	A04	162915	166682	+	3768	308	34.628	-0.5	6.443	-0.438	927	927	42.6	11	84.3	284.1
GOBAR_DD06211	GOBAR_DD06211.1	Gh_A04G0013.1	GOBAR_AA29038.1	Cotton_A_07434.1	Gorai.009G454300.1	GOBAR_DD05THO3	THO3	THO complex subunit 3	D05	59214010	59217194	+	3185	313	35.128	1.5	6.698	-0.382	942	942	42.7	10	94.2	249.2
GOBAR_AA31600	GOBAR_AA31600.1	Gh_A08G0406.1	GOBAR_DD02222.1	Cotton_A_03213.1	Gorai.004G055700.1	GOBAR_AA08WDR5B	WDR5B	COMPASS-like H3K4 histone methylase component WDR5B	A08	6061739	6062789	-	1051	317	34.997	13	8.688	-0.129	954	954	51.4	2	477	97
GOBAR_AA11583	GOBAR_AA11583.1	Gh_A11G0442.1	GOBAR_DD27739.1	Cotton_A_26930.1	Gorai.007G055800.1	GOBAR_AA11tbl1xr1-a	tbl1xr1-a	F-box-like/WD repeat-containing protein TBL1XR1-A	A11	4152044	4157194	-	5151	538	59.296	-16.5	4.884	-0.485	1617	1617	42.5	14	115.5	271.8
GOBAR_DD13398	GOBAR_DD13398.1	Gh_D10G1192.1	GOBAR_AA00236.1	Cotton_A_23772.1	Gorai.011G134300.1	GOBAR_DD10SNRNP40	SNRNP40	U5 small nuclear ribonucleoprotein 40 kDa protein	D10	21642260	21643288	-	1029	342	37.943	4.5	7.296	-0.468	1029	1029	43.6	1	1029	No intron
GOBAR_AA09342	GOBAR_AA09342.1	Gh_A12G0789.1	GOBAR_DD22225.1	Cotton_A_41109.1	Gorai.008G095100.1	GOBAR_AA12SPAC343.04c	SPAC343.04c	Uncharacterized WD repeat-containing protein C343.04c	A12	63965003	63968864	-	3862	321	35.988	-1	6.387	-0.312	966	966	41.6	4	241.5	965.3
GOBAR_AA23480	GOBAR_AA23480.1	Gh_A09G1725.1	GOBAR_AA03954.1	Cotton_A_16631.1	Gorai.006G210600.1	GOBAR_AA09FZR2	FZR2	Protein FIZZY-RELATED 2	A09	71438675	71443125	+	4451	483	53.188	11.5	8.345	-0.43	1452	1452	47.1	9	161.3	374.9
GOBAR_AA03954	GOBAR_AA03954.1	Gh_A12G2047.1	GOBAR_AA23480.1	Cotton_A_14422.1	Gorai.008G242400.1	GOBAR_AA12FZR2	FZR2	Protein FIZZY-RELATED 2	A12	98614794	98618945	+	4152	477	52.631	18.5	9.088	-0.413	1434	1434	46.4	8	179.3	388.3
GOBAR_DD31059	GOBAR_DD31059.1	Gh_D12G2225.1	GOBAR_AA03954.1	Cotton_A_14422.1	Gorai.008G242400.1	GOBAR_DD12FZR2	FZR2	Protein FIZZY-RELATED 2	D12	52987443	52991511	+	4069	460	50.537	15	8.831	-0.408	1383	1383	45.8	11	125.7	268.6
GOBAR_DD33472	GOBAR_DD33472.1	Gh_D11G0097.1	GOBAR_AA10658.1	Cotton_A_02431.1	Gorai.007G011400.1	GOBAR_DD11CDC20-1	CDC20-1	Cell division cycle 20.1, cofactor of APC complex	D11	709069	710761	+	1693	455	50.783	10	8.055	-0.532	1368	1368	46.8	4	342	108.3
GOBAR_DD22130	GOBAR_DD22130.1	Gh_A09G2508.1	GOBAR_AA06825.1	Cotton_A_39060.1	Gorai.006G049400.1	GOBAR_DD09CDC20-1	CDC20-1	Cell division cycle 20.1, cofactor of APC complex	D09	16970767	16972762	+	1996	393	44.205	15.5	8.991	-0.433	1182	1182	44.8	6	197	162.8
GOBAR_AA34516	GOBAR_AA34516.1	Gh_D11G0102.1	GOBAR_DD33472.1	Cotton_A_02427.1	Gorai.007G011800.1	GOBAR_AAscaffCDC20-1	CDC20-1	Cell division cycle 20.1, cofactor of APC complex	scaffold_0424.UKA	48659	50349	+	1691	455	50.713	10.5	8.235	-0.522	1368	1368	47.2	4	342	107.7
GOBAR_AA10658	GOBAR_AA10658.1	Gh_A11G0094.1	GOBAR_DD33472.1	Cotton_A_02431.1	Gorai.007G011400.1	GOBAR_AA11CDC20-1	CDC20-1	Cell division cycle 20.1, cofactor of APC complex	A11	1032035	1033731	+	1697	457	50.929	11	8.235	-0.54	1374	1374	46.7	4	343.5	107.7
GOBAR_DD33468	GOBAR_DD33468.1	Gh_D11G0102.1	GOBAR_AA34516.1	Cotton_A_02427.1	Gorai.007G011800.1	GOBAR_DD11CDC20-1	CDC20-1	Cell division cycle 20.1, cofactor of APC complex	D11	740255	743762	-	3508	410	45.851	10	8.297	NA	1233	1233	46.7	4	308.3	758.3
GOBAR_DD33473	GOBAR_DD33473.1	Gh_D11G0102.1	GOBAR_DD33472.1	Cotton_A_02427.1	Gorai.007G011400.1	GOBAR_DD11CDC20-1	CDC20-1	Cell division cycle 20.1, cofactor of APC complex	D11	704576	707689	+	3114	483	53.367	11	8.328	-0.444	1452	1452	47	5	290.4	415.5
GOBAR_AA14204	GOBAR_AA14204.1	Gh_A13G1953.1	GOBAR_AA38599.1	Cotton_A_20012.1	Gorai.013G260300.1	GOBAR_AA13DDB2	DDB2	Protein DAMAGED DNA-BINDING 2	A13	107632878	107636752	-	3875	458	51.299	16.5	8.607	-0.403	1377	1377	44.8	12	114.8	227.1
GOBAR_DD06735	GOBAR_DD06735.1	Gh_A09G2166.1	GOBAR_AA06391.1	Cotton_A_09669.1	Gorai.006G269900.1	GOBAR_DD12ATG16	ATG16	Autophagy-related protein 16	D12	48820988	48823549	+	2562	433	48.025	4	7.113	-0.262	1302	1302	42.4	7	186	210
GOBAR_DD33095	GOBAR_DD33095.1	Gh_D06G0094.1	GOBAR_AA02700.1	Cotton_A_06898.1	Gorai.010G014000.1	GOBAR_DD06Sel-10	sel-10	F-box/WD repeat-containing protein sel-10	D06	1086824	1087651	-	828	275	30.037	17	9.776	-0.209	828	828	39.5	1	828	No intron
GOBAR_AA02700	GOBAR_AA02700.1	Gh_D06G0094.1	GOBAR_DD27755.1	Cotton_A_06898.1	Gorai.010G014000.1	GOBAR_AA06mhkB	mhkB	Myosin heavy chain kinase B	A06	970174	971556	-	1383	460	50.234	11.5	8.461	-0.412	1383	1383	41.3	1	1383	No intron
GOBAR_DD36082	GOBAR_DD36082.1	Gh_D05G2485.1	GOBAR_DD27755.1	Cotton_A_16643.1	Gorai.009G274800.1	GOBAR_DD05mhkB	mhkB	Myosin heavy chain kinase B	D05	25597141	25601820	+	4680	512	56.675	23	9.452	NA	1539	1539	46.5	3	513	1570.5
GOBAR_DD27755	GOBAR_DD27755.1	Gh_D05G1891.1	GOBAR_AA02700.1	Cotton_A_13713.1	Gorai.009G206400.1	GOBAR_DDscaffmhkB	mhkB	Myosin heavy chain kinase B	scaffold_0862.UKD	103397	104779	+	1383	460	50.539	10	8.219	-0.392	1383	1383	48.2	1	1383	No intron
GOBAR_DD02588	GOBAR_DD02588.1	Gh_D02G0930.1	GOBAR_AA04729.1	Cotton_A_41307.1	Gorai.005G105700.1	GOBAR_DD02mhkB	mhkB	Myosin heavy chain kinase B	D02	20412056	20413468	-	1413	470	51.823	9	8.021	-0.342	1413	1413	46.7	1	1413	No intron
GOBAR_AA04729	GOBAR_AA04729.1	Gh_A03G2118.1	GOBAR_DD02588.1	Cotton_A_41307.1	Gorai.005G105700.1	GOBAR_AA03mhkB	mhkB	Myosin heavy chain kinase B	A03	81964950	81966363	-	1414	454	50.035	8	7.862	-0.376	1365	1365	46.9	2	682.5	49
GOBAR_DD35161	GOBAR_DD35161.1	Gh_D11G1902.1	GOBAR_AA06666.1	Cotton_A_34838.1	Gorai.007G208500.1	GOBAR_DD11Sel-10	sel-10	F-box/WD repeat-containing protein sel-10	D11	21086470	21087741	-	1272	423	46.419	10	8.048	-0.286	1272	1272	45.7	1	1272	No intron
GOBAR_AA06666	GOBAR_AA06666.1	Gh_A11G1743.1	GOBAR_DD35161.1	Cotton_A_34838.1	Gorai.007G208500.1	GOBAR_AA11Sel-10	sel-10	F-box/WD repeat-containing protein sel-10	A11	28747585	28748856	+	1272	423	46.454	12	8.393	-0.288	1272	1272	45.6	1	1272	No intron
GOBAR_DD25900	GOBAR_DD25900.1	Gh_D02G2339.1	GOBAR_AA04182.1	Cotton_A_00544.1	Gorai.005G263800.1	GOBAR_DD11Sel-10	sel-10	F-box/WD repeat-containing protein sel-10	D02	65821773	65823119	+	1347	448	49.085	20	9.708	-0.314	1347	1347	47	1	1347	No intron
GOBAR_AA04182	GOBAR_AA04182.1	Gh_A03G1898.1	GOBAR_DD25900.1	Cotton_A_00544.1	Gorai.005G263800.1	GOBAR_AA03Sel-10	sel-10	F-box/WD repeat-containing protein sel-10	A03	103794694	103796016	-	1323	440	48.408	18.5	9.623	-0.276	1323	1323	46.7	1	1323	No intron
GOBAR_AA39987	GOBAR_AA39987.1	Gh_D10G1905.1	GOBAR_AA39596.1	Cotton_A_22193.1	Gorai.011G213900.1	GOBAR_AA10FY	FY	Flowering time control protein FY	A10	96857168	96861517	+	4350	380	43.269	15	9.02	-0.655	1143	1143	45	13	87.9	267.3
GOBAR_AA39596	GOBAR_AA39596.1	Gh_A10G1650.1	GOBAR_AA39987.1	Cotton_A_22193.1	Gorai.011G213900.1	GOBAR_AAscaffFY	FY	Flowering time control protein FY	scaffold_0739.UKA	22360	29709	-	7350	681	74.715	19.5	8.491	-0.685	2046	2046	47	17	120.4	331.5
GOBAR_AA27488	GOBAR_AA27488.1	Gh_D01G0555.1	GOBAR_DD15066.1	Cotton_A_21668.1	Gorai.002G079300.1	GOBAR_AA01WDR25	WDR25	WD repeat-containing protein 25	A01	9211661	9216526	-	4866	457	50.717	16	8.585	-0.123	1374	1374	42.1	6	229	698.4
GOBAR_DD15066	GOBAR_DD15066.1	Gh_D01G0555.1	GOBAR_AA27488.1	Cotton_A_21668.1	Gorai.002G079300.1	GOBAR_DD01WDR25	WDR25	WD repeat-containing protein 25	D01	8495146	8500007	+	4862	436	48.324	14.5	8.405	-0.188	1311	1311	42.4	6	218.5	710.2
GOBAR_DD06670	GOBAR_DD06670.1	Gh_D07G1711.1	GOBAR_AA13781.1	Cotton_A_35005.1	Gorai.001G197400.1	GOBAR_DD07CDC40	CDC40	Pre-mRNA-processing factor 17	D07	38344815	38348701	+	3887	621	70.078	18.5	8.4	-0.559	1866	1866	43.1	5	373.2	505.3
GOBAR_AA27265	GOBAR_AA27265.1	Gh_A05G0018.1	GOBAR_DD06670.1	Cotton_A_29755.1	Gorai.009G002100.1	GOBAR_AA05CDC40	CDC40	Pre-mRNA-processing factor 17	A05	299978	301696	+	1719	572	65.003	5	6.95	-0.702	1719	1719	43.3	1	1719	No intron
GOBAR_DD19379	GOBAR_DD19379.1	Gh_D07G0615.1	GOBAR_AA01173.1	Cotton_A_13043.1	Gorai.001G069800.1	GOBAR_DD07GB1	GB1	Guanine nucleotide-binding protein subunit beta-like protein	D07	7682565	7684199	+	1635	327	36.058	4	7.5	-0.185	984	984	49.2	2	492	651
GOBAR_AA01173	GOBAR_AA01173.1	Gh_A07G0548.1	GOBAR_DD19379.1	Cotton_A_13043.1	Gorai.001G069800.1	GOBAR_AA07GB1	GB1	Guanine nucleotide-binding protein subunit beta-like protein	A07	8088848	8090480	+	1633	327	36.044	4	7.499	-0.184	984	984	49.1	2	492	649
GOBAR_DD37370	GOBAR_DD37370.1	Gh_D12G2544.1	GOBAR_AA20939.1	Cotton_A_01427.1	Gorai.008G288800.1	GOBAR_DD12GB1	GB1	Guanine nucleotide-binding protein subunit beta-like protein	D12	57362120	57364094	+	1975	326	36.051	4	7.499	-0.19	981	981	48.7	2	490.5	994
GOBAR_DD34600	GOBAR_DD34600.1	Gh_D09G1661.1	GOBAR_DD37370.1	Cotton_A_13043.1	Gorai.006G192600.1	GOBAR_DD34600	NA	Guanine nucleotide-binding protein subunit beta-like protein	D09	42173179	42175091	+	1913	327	36.004	4	7.5	-0.153	984	984	49.2	2	492	929
GOBAR_AA20939	GOBAR_AA20939.1	Gh_A12G2729.1	GOBAR_DD37370.1	Cotton_A_01427.1	Gorai.008G288800.1	GOBAR_AA12GB1	GB1	Guanine nucleotide-binding protein subunit beta-like protein	A12	102512131	102514106	+	1976	326	36.064	4	7.499	-0.199	981	981	48.5	2	490.5	995
GOBAR_DD18781	GOBAR_DD18781.1	Gh_D12G2544.1	GOBAR_DD37370.1	Cotton_A_01427.1	Gorai.008G288800.1	GOBAR_DD12GB1	GB1	Guanine nucleotide-binding protein subunit beta-like protein	D12	57126739	57128715	+	1977	317	35.155	3.5	7.44	-0.223	954	954	49.1	3	318	511.5
GOBAR_DD28742	GOBAR_DD28742.1	Gh_D04G1713.1	GOBAR_AA16976.1	Cotton_A_26911.1	Gorai.012G164100.1	GOBAR_DD04mhkB	mhkB	Myosin heavy chain kinase B	D04	47357935	47359284	+	1350	449	49.735	11	7.844	-0.466	1350	1350	45.1	1	1350	No intron
GOBAR_AA16976	GOBAR_AA16976.1	Gh_D04G1713.1	GOBAR_DD28742.1	Cotton_A_26911.1	Gorai.012G164100.1	GOBAR_AA04mhkB	mhkB	Myosin heavy chain kinase B	A04	78314790	78316139	-	1350	449	49.735	11	7.844	-0.466	1350	1350	44.8	1	1350	No intron
GOBAR_DD32396	GOBAR_DD32396.1	Gh_A01G1671.1	GOBAR_AA09917.1	Cotton_A_15335.1	Gorai.002G229900.1	GOBAR_DD01Ist8	lst8	Protein LST8 homolog	scaffold_1701.D01	64928	69519	-	4592	316	35.322	-0.5	6.436	-0.336	951	951	43.8	10	95.1	404.6
GOBAR_AA14481	GOBAR_AA14481.1	Gh_A12G0051.1	GOBAR_AA40507.1	Cotton_A_23673.1	Gorai.008G007100.1	GOBAR_AA12LEC14B	NA	LEC14B protein	A12	887958	891306	-	3349	488	54.813	4.5	7.064	-0.479	1467	1467	46	9	163	235.3
GOBAR_AA40507	GOBAR_AA40507.1	Gh_D12G0065.1	GOBAR_AA14481.1	Cotton_A_23673.1	Gorai.008G007100.1	GOBAR_AAscaffLEC14B	NA	LEC14B protein	scaffold_1627.A12	9135	12431	+	3297	488	54.933	3	6.882	-0.458	1467	1467	46.2	9	163	228.8
GOBAR_AA04431	GOBAR_AA04431.1	Gh_D12G0065.1	GOBAR_AA14481.1	Cotton_A_31937.1	Gorai.008G007100.1	GOBAR_AA08LEC14B	NA	LEC14B protein	A08	14784072	14792263	+	8192	485	54.77	2.5	6.785	-0.458	1458	1458	44.6	10	145.8	748.2
GOBAR_AA00598	GOBAR_AA00598.1	Gh_A10G0936.1	GOBAR_DD02606.1	Cotton_A_32106.1	Gorai.011G183400.1	GOBAR_AA10LEC14B	NA	LEC14B homolog	A10	25160653	25164084	+	3432	412	46.554	16	8.85	-0.515	1239	1239	44	8	154.9	313.3
GOBAR_DD06505	GOBAR_DD06505.1	Gh_D11G2272.1	GOBAR_AA26215.1	Cotton_A_41143.1	Gorai.003G067300.1	GOBAR_DD11FAS2	FAS2	Chromatin assembly factor 1 subunit FAS2	D11	43202434	43206557	-	4124	452	49.946	6	7.588	-0.19	1359	1359	42.7	12	113.3	251.4
GOBAR_AA26215	GOBAR_AA26215.1	Gh_D11G2272.1	GOBAR_DD06505.1	Cotton_A_41143.1	Gorai.003G067300.1	GOBAR_AA11FAS2	FAS2	Chromatin assembly factor 1 subunit FAS2	A11	64454778	64458568	+	3791	452	49.874	4	7.117	-0.188	1359	1359	42.7	12	113.3	221.1
GOBAR_DD32909	GOBAR_DD32909.1	Gh_D11G0702.1	GOBAR_AA18141.1	Cotton_A_20636.1	Gorai.007G075500.1	GOBAR_DD11DTL	DTL	Denticleless protein homolog	D11	5685404	5690477	-	5074	536	59.131	8.5	7.647	-0.364	1611	1611	42.1	15	107.4	247.4
GOBAR_AA18141	GOBAR_AA18141.1	Gh_A11G0615.1	GOBAR_DD32909.1	Cotton_A_20636.1	Gorai.007G075500.1	GOBAR_AA11DTL	DTL	Denticleless protein homolog	A11	6205886	6211109	-	5224	512	56.43	11	8.093	-0.387	1539	1539	42.6	16	96.2	245.7
GOBAR_AA00500	GOBAR_AA00500.1	Gh_A07G2046.1	GOBAR_DD32909.1	Cotton_A_11544.1	Gorai.001G264600.1	GOBAR_AA07DTL	DTL	Denticleless protein homolog	A07	91622018	91625930	+	3913	454	49.79	27.5	9.884	-0.569	1365	1365	44	12	113.8	231.6
GOBAR_DD29642	GOBAR_DD29642.1	Gh_D12G2294.1	GOBAR_AA29580.1	Cotton_A_23192.1	Gorai.008G252600.1	GOBAR_DD12SPA2	SPA2	Protein SPA1-RELATED 2	D12	54573432	54577151	-	3720	538	60.86	-6	5.928	-0.391	1617	1617	38.9	7	231	350.5
Cotton_A_35959	Cotton_A_35959.1	Gh_A11G1898.1	GOBAR_DD02279.1	Cotton_A_03213.1	Gorai.007G228800.1	Cotton_A_WDR5A	WDR5A	COMPASS-like H3K4 histone methylase component WDR5A	Chr08	1292335	1295669	+	3335	325	35.51	4	7.274	-0.183	2222	978	47.8	2	1111	1113
Cotton_A_03213	Cotton_A_03213.1	Gh_A08G0406.1	GOBAR_AA31600.1	Cotton_A_35959.1	Gorai.004G055700.1	Cotton_A_3213WDR5B	WDR5B	COMPASS-like H3K4 histone methylase component WDR5B	Chr03	26755770	26757276	+	1507	317	34.969	13	8.687	-0.127	1411	954	51.4	2	705.5	96
Cotton_A_19032	Cotton_A_19032.1	Gh_A05G3334.1	GOBAR_AA25123.1	Cotton_A_01027.1	Gorai.012G034400.1	Cotton_A_19032SPBC1711	SPBC1711.16	Uncharacterized WD repeat-containing protein C17D11.16	Chr12	49842708	49848247	+	5540	495	54.188	-31	4.39	-0.461	1488	1488	43.3	16	93	270.1
Cotton_A_23772	Cotton_A_23772.1	Gh_D10G1192.1	GOBAR_DD13398.1	Cotton_A_04364.1	Gorai.011G134300.1	Cotton_A_SNRNP40	SNRNP40	U5 small nuclear ribonucleoprotein 40 kDa protein	Chr09	79980873	79983969	-	3097	342	37.943	4.5	7.296	-0.468	3097	1029	44	1	3097	No intron
Cotton_A_03624	Cotton_A_03624.1	Gh_A07G0393.1	GOBAR_AA28625.1	Cotton_A_37290.1	Gorai.001G052800.1	Cotton_A_3624CDC20-1	CDC20-1	Cell division cycle 20.1, cofactor of APC complex	Chr01	66940275	66942918	-	2644	456	51.892	16	8.736	-0.547	1371	1371	44.3	8	171.4	181.9
Cotton_A_02918	Cotton_A_02918.1	Gh_A10G0399.1	GOBAR_AA34580.1	Cotton_A_04977.1	Gorai.011G046600.1	Cotton_A_2918pak1ip1	pak1ip1	p21-activated protein kinase-interacting protein 1-like	Chr09	73401056	73403466	+	2411	337	36.267	5.5	7.778	-0.09	1417	1014	46.6	3	472.3	497
Cotton_A_13043	Cotton_A_13043.1	Gh_A09G1576.1	GOBAR_DD34600.1	Cotton_A_01427.1	Gorai.006G192600.1	Cotton_A_13043Guanine	NA	Guanine nucleotide-binding protein subunit beta-like protein	Chr11	62305466	62307733	-	2268	327	35.99	4	7.5	-0.154	1443	984	49.1	2	721.5	825
Cotton_A_07434	Cotton_A_07434.1	Gh_A04G0013.1	GOBAR_DD06211.1	Cotton_A_13412.1	Gorai.009G454300.1	Cotton_A_THO3	THO3	THO complex subunit 3	Chr09	48280543	48283706	+	3164	313	35.128	1.5	6.698	-0.382	939	939	42.7	10	93.9	247.2
Cotton_A_23486	Cotton_A_23486.1	Gh_A05G1824.1	GOBAR_AA32980.1	Cotton_A_12968.1	Gorai.009G219900.1	Cotton_A_Ercc8	Ercc8	DNA excision repair protein ERCC-8	Chr10	20760312	20764429	-	4118	450	49.648	16.5	9.386	-0.358	1760	1353	43.4	9	195.6	294.8
Cotton_A_06898	Cotton_A_06898.1	Gh_D06G0094.1	GOBAR_AA02700.1	Cotton_A_16643.1	Gorai.010G014000.1	Cotton_A_mhkB	mhkB	Myosin heavy chain kinase B	Chr07	115246439	115248118	-	1680	460	50.261	11.5	8.461	-0.417	1680	1383	41.1	1	1680	No intron
Cotton_A_26911	Cotton_A_26911.1	Gh_D04G1713.1	GOBAR_DD28742.1	Cotton_A_00544.1	Gorai.012G164100.1	Cotton_A_mhkB	mhkB	Myosin heavy chain kinase B	Chr12	30750195	30751337	-	1143	380	42.181	15	8.703	-0.357	1143	1143	44.2	1	1143	No intron
Cotton_A_35005	Cotton_A_35005.1	Gh_D07G1711.1	GOBAR_AA27265.1	Cotton_A_29755.1	Gorai.001G197400.1	Cotton_A_CDC40	CDC40	Pre-mRNA-processing factor 17	Chr04	90440909	90442657	+	1749	582	65.964	10.5	7.395	-0.658	1749	1749	43.3	1	1749	No intron
Cotton_A_31937	Cotton_A_31937.1	Gh_D12G0065.1	GOBAR_AA14481.1	Cotton_A_23673.1	Gorai.008G007100.1	Cotton_A_10LEC14B	NA	LEC14B protein	Chr10	36264735	36272240	+	7506	476	53.514	10	8.189	-0.451	1431	1431	43.9	9	159	759.4
Cotton_A_02732	Cotton_A_02732.1	Gh_A07G0548.1	GOBAR_AA01173.1	Cotton_A_01427.1	Gorai.001G069800.1	Cotton_A_2732GB1	GB1	Guanine nucleotide-binding protein subunit beta-like protein	Chr08	97161304	97162854	-	1551	268	29.438	2.5	7.39	-0.15	807	807	48.6	3	269	372
Cotton_A_05709	Cotton_A_05709.1	Gh_A07G0127.1	GOBAR_DD05940.1	Cotton_A_06678.1	Gorai.001G014000.1	Cotton_A_VIP3	VIP3	WD repeat-containing protein VIP3	Chr01	1975138	1977846	+	2709	321	34.452	3.5	7.006	-0.096	1267	966	52.7	2	633.5	1442
Cotton_A_31903	Cotton_A_31903.1	Gh_A06G1835.1	GOBAR_DD37194.1	Cotton_A_35959.1	Gorai.010G006000.1	Cotton_A_DSE1	DSE1	Protein DECREASED SIZE EXCLUSION LIMIT 1	Chr11	103861707	103866446	-	4740	384	41.966	0.5	6.577	-0.314	1155	1155	43.5	13	88.8	298.8
Cotton_A_13084	Cotton_A_13084.1	Gh_A09G1551.1	GOBAR_AA19159.1	Cotton_A_17535.1	Gorai.006G188700.1	Cotton_A_DPH7	DPH7	Diphthine methyltransferase	Chr11	61741306	61744079	+	2774	346	38.476	-5	5.737	-0.176	1774	1041	44.3	2	887	1000
Cotton_A_06600	Cotton_A_06600.1	Gh_A11G2820.1	GOBAR_AA13069.1	Cotton_A_14616.1	Gorai.007G362900.1	Cotton_A_RF178	RF178	Probable E3 ubiquitin-protein ligase BAH1-like	Chr04	79990591	79994425	+	3835	339	38.977	11	8.104	-0.278	1017	1017	41.1	6	169.5	563.6
Cotton_A_38099	Cotton_A_38099.1	Gh_A02G0933.1	GOBAR_DD03643.1	Cotton_A_13043.1	Gorai.005G118400.1	Cotton_A_YAO	YAO	U3 snoRNP-associated protein-like YAO	Chr03	77955929	77961647	+	5719	514	57.476	3.5	7.057	-0.649	1545	1545	45.2	7	220.7	695.7
Cotton_A_10113	Cotton_A_10113.1	Gh_A10G2180.1	GOBAR_AA08710.1	Cotton_A_34202.1	Gorai.011G294900.1	Cotton_A_all2124	all2124	Uncharacterized WD repeat-containing protein all2124	Chr02	67323732	67324901	+	1170	389	42.493	17	8.801	-0.149	1170	1170	41.7	1	1170	No intron
Cotton_A_38795	Cotton_A_38795.1	Gh_A11G3178.1	GOBAR_AA00519.1	Cotton_A_25055.1	Gorai.003G065400.1	Cotton_A_SPAC3H5.08c	SPAC3H5.08c	Uncharacterized WD repeat-containing protein C3H5.08c	Chr04	89202797	89205490	+	2694	649	73.125	6	7.08	-0.392	1950	1950	43.7	7	278.6	124
Cotton_A_40027	Cotton_A_40027.1	Gh_A09G2500.1	GOBAR_DD04338.1	Cotton_A_02422.1	Gorai.006G051100.1	Cotton_A_40027yjcL	yjcL	Uncharacterized membrane protein YjcL	Chr11	97891817	97894662	+	2846	464	48.793	13.5	10.09	0.668	1395	1395	44.4	6	232.5	290.2
Cotton_A_02422	Cotton_A_02422.1	Gh_A11G2961.1	GOBAR_DD05864.1	Cotton_A_40027.1	Gorai.007G012400.1	Cotton_A_2422yjcL	yjcL	Uncharacterized membrane protein YjcL	Chr11	21599291	21600406	-	1116	265	26.999	-1	5.707	0.945	798	798	45.2	4	199.5	106
Cotton_A_02421	Cotton_A_02421.1	Gh_D11G0109.1	GOBAR_AA38386.1	Cotton_A_40027.1	Gorai.007G012400.1	Cotton_A_2421yjcL	yjcL	Uncharacterized membrane protein YjcL	Chr11	21600759	21601292	-	534	138	14.996	9	10.767	0.414	417	417	47.2	2	208.5	117
Gorai.011G294900	Gorai.011G294900.1	Gh_A10G2180.1	GOBAR_AA08710.1	Cotton_A_10113.1	Gorai.012G080600.1	Gorai.all2124	all2124	Uncharacterized WD repeat-containing protein all2124	Chr11	62563912	62565574	+	1663	394	43.081	17	8.802	-0.101	1663	1185	41.8	1	1663	No intron
Gorai.005G186600	Gorai.005G186600.1	Gh_D02G1696.1	GOBAR_DD23008.1	Cotton_A_19327.1	Gorai.012G002100.1	Gorai.alr3466	alr3466	Uncharacterized WD repeat-containing protein alr3466	Chr05	54554448	54556150	-	1703	414	46.086	15.5	7.956	-0.327	1625	1245	44.9	2	812.5	78
Gorai.012G034400	Gorai.012G034400.1	Gh_D04G0219.1	GOBAR_AA25123.1	Cotton_A_19032.1	Gorai.013G014000.1	Gorai.SPBC1711	SPBC1711.16	Uncharacterized WD repeat-containing protein C17D11.16	Chr12	4179597	4186124	+	6528	495	54.015	-32	4.368	-0.449	2137	1488	43.3	18	118.7	252.8
Gorai.006G051100	Gorai.006G051100.1	Gh_A09G2500.1	GOBAR_DD04338.1	Cotton_A_40027.1	Gorai.007G012400.1	Gorai.yjcL	yjcL	Uncharacterized membrane protein YjcL	Chr06	17485148	17488352	+	3205	464	48.76	15.5	10.143	0.657	1723	1395	44.5	6	287.2	296.4
Gorai.007G012400	Gorai.007G012400.1	Gh_D11G0109.1	GOBAR_DD05864.1	Cotton_A_02422.1	Gorai.006G051100.1	Gorai.yjcL	yjcL	Uncharacterized membrane protein YjcL	Chr07	992170	994543	-	2374	452	47.335	11.5	9.563	0.767	1656	1359	46.1	6	276	143.6
Gorai.013G260300	Gorai.013G260300.1	Gh_A13G1953.1	GOBAR_AA38599.1	Cotton_A_20012.1	Gorai.010G111300.1	Gorai.013G260300	DDB2	Protein DAMAGED DNA-BINDING 2	Chr13	57509691	57514086	-	4396	545	61.691	11	7.759	-0.618	2166	1638	42.9	11	196.9	223
															14.996	-33	4.345	-0.702	417	417	38.9	1	84.3	49
																						720
