# Supplementary material for: Assessment of Genetic Diversity, Population Structure, and Evolutionary Relationship of Uncharacterized Genes in a Novel Germplasm Collection of Diploid and Allotetraploid Gossypium Accessions Using EST and Genomic SSR Markers
Source: Int J Mol Sci. 2018 Aug 14;19(8):2401. doi: 10.3390/ijms19082401 (PMC6121227; doi:10.3390/ijms19082401)
Supplement: Supplementary file 1 [file ijms-19-02401-s001.zip › ijms-326291-suppl-final/Supplementary Table S7. Expression analysis with log10 FPKM.xlsx]

## Sheet: Sheet1
Gene ID	CG	CT	HT	PEGT	ST	Calycle	Leaf	Petal	Pistil	Root	Stamen	Stem	Torus
Gh_A13G1953	0.4	0.69	0.1	0.34	0.38	-0.18	0.58	0.27	0.8	0.3	-0.15	0.56	0.15
Gh_D01G1566	0.47	0.6	0.72	0.39	0.36	0.74	0.65	0.56	-0.26	0.86	0	1.14	0.39
Gh_D02G1212	-1.7	0.41	-0.7	-1.1	-0.85	-0.74	-0.96	2.02	0.29	-0.96	0.96	0	0
Gh_D04G1975	1.5	1.31	1.46	1.48	1.29	1.12	1.54	2.3	1.27	0.31	1.73	0.74	2.01
Gh_D07G2259	-0.8	-0.77	-1.7	-0.92	-1.7	-1.15	-0.43	0	0.28	-0.74	0	-0.7	0
Gh_D12G0065	1.2	1.25	1.23	1.28	1.45	1.23	0.99	1.03	0.62	0.82	0.91	1.41	1.24
Gh_D08G1565	1.07	1.04	1.07	1.04	1.13	0.6	0.98	1.26	1.11	0.79	0.92	1.1	0.96
Gh_D09G1652	1.18	1.56	0.91	1.1	1.11	0.07	-0.47	1.44	-0.7	-0.51	0.58	0	0.36
Gh_D09G0432	0	-0.48	-0.64	-1.52	-0.11	0	0	0	0	0	0	0	0
Gh_D10G1630	1.41	1.04	1.38	1.52	1.51	1.44	1.36	1.31	0.63	1.14	1.2	1.33	1.5
Gh_A03G2184	1.35	1.05	1.45	1.34	1.41	0.83	1.4	1.33	1.09	1.27	1.26	1.53	1.64
Gh_A03G1898	-0.1	0.79	0.05	-0.27	0.11	0.2	-0.66	0.71	-0.72	-0.09	-0.07	0.35	0.09
Gh_A04G0483	1.27	1.09	1.24	1.26	1.12	1.06	1.47	1.89	1.49	0.48	0.65	0.61	1.7
Gh_A08G0647	1.31	1.39	1.25	1.39	1.38	1.36	1.13	0.66	0.94	1.02	0.27	1.04	1.15
Gh_A10G1980	0.31	0.33	0.03	0.08	0.05	-0.27	0.69	0	0.79	0.22	0.16	0.39	-0.24
Gh_A13G0301	1.61	1.06	1.68	1.62	1.45	1.4	1.22	0.6	1.25	1.15	0.22	1.21	1.9
Gh_A09G2500	1.37	1.22	1.46	1.45	1.37	1.07	1.25	0.23	1.22	0.97	0.69	1.01	1.45
Gh_D11G0109	1.08	1.09	1.16	1.02	1.05	0.21	0	-0.64	0.4	-0.03	-0.48	-0.6	0.75
Gh_A06G0640	1.1	1.04	1.16	1.04	1.05	0.94	1.15	0.84	1.31	0.99	0.79	1.17	1.05
Gh_D13G0122	1.02	1.02	1	1.13	1.14	-1.05	1.02	0.67	1.1	0.66	0.48	1.1	1
Gh_D11G0779	0.4	0.39	0.4	0.37	0.31	0.32	0.7	0.39	0.47	0.53	0.29	0.69	0.69
Gh_A04G0013	0.95	0.8	0.88	0.88	0.97	0.91	0.93	1	1.19	1.05	1.28	0.82	0.88
Gh_A08G0406	0.26	0.26	0.51	0.37	0.35	0.28	0.42	0.1	0.32	0.42	0.55	0.69	0.49
Gh_A11G0442	0.6	0.57	0.49	0.6	0.54	0.46	0.65	0.12	0.67	0.51	-0.21	0.59	0.4
Gh_D10G1192	1.04	0.98	1.03	0.98	0.99	1.14	1.3	0.33	1.37	1.16	0.62	1.22	1.23
Gh_A12G0789	0.73	0.67	0.62	0.67	0.69	0.77	0.86	1.01	0.66	0.84	0.51	0.66	0.77
Gh_A09G1725	0.47	0.57	0.46	0.4	0.56	0.26	0.61	0.52	0.73	0.47	0.72	0.36	0.44
Gh_A12G2047	0.9	1.04	0.99	0.92	1.03	0.63	0.74	0.76	0.66	0.51	1	0.77	0.87
Gh_D12G2225	0.83	0.98	0.96	0.79	0.89	0.59	0.87	0.76	0.94	0.65	0.96	0.72	0.56
Gh_A09G2508	0.39	0.06	0.28	0.42	0.26	0.23	0.3	0.31	0.29	0.25	0.12	0.5	0.48
Gh_A09G2166	0.83	1.01	0.73	0.94	0.93	-1.1	0.68	-0.44	0.84	0.14	0	0.58	0.06
Gh_D06G0094	1.37	1.67	1.54	1.55	1.51	0.41	0.6	0.37	1.43	0.91	1.75	0.96	1.01
Gh_D02G2339	0.06	0.91	0.06	0.23	0.37	0.28	-0.68	0.75	0.12	0.25	-0.26	0.77	-0.19
Gh_D10G1905	0.91	0.78	0.92	0.91	0.91	0.76	0.96	0.5	1.17	0.8	0.72	1.17	1.03
Gh_A10G1650	0.68	0.66	0.67	0.71	0.67	0.71	0.88	0.55	1.15	0.76	0.43	1	0.89
Gh_D01G0555	0.61	0.59	0.75	0.69	0.63	0.65	0.65	0.65	0.55	0.67	0.88	0.54	0.83
Gh_D07G1711	0.73	0.74	0.78	0.64	0.71	0.43	0.76	-0.12	0.88	0.58	0.25	0.69	0.72
Gh_A05G0018	0.97	0.93	1.04	0.98	0.93	0.99	1	1.04	1.19	0.9	1.19	1.23	1.1
Gh_D07G0615	1.64	1.68	1.61	1.65	1.51	1.61	1.79	0.98	2.21	1.7	1.05	1.87	1.63
Gh_A07G0548	1.72	1.6	1.62	1.7	1.59	1.71	1.96	1	2.25	1.74	1.14	2.06	1.64
Gh_D12G2544	1.7	1.62	1.68	1.72	1.65	1.27	1.61	1.17	1.89	1.46	1.07	1.81	1.46
Gh_D09G1661	1.71	1.54	1.76	1.7	1.59	1.25	1.49	1.04	1.8	1.37	0.91	1.62	1.49
Gh_A12G2729	1.41	1.39	1.58	1.44	1.42	1.15	1.5	0.98	1.67	1.31	1.03	1.68	1.33
Gh_D04G1713	-0.08	0.52	0	0.48	0.61	1.01	0.82	2.4	0.55	-0.12	1.93	-0.68	0.62
Gh_A01G1671	1.56	1.28	1.58	1.55	1.54	1.32	1.47	1.07	1.05	1.14	0.94	1.23	1.55
Gh_A12G0051	1.16	1.21	1.21	1.19	1.35	1.21	1.07	0.94	0.74	0.99	1.37	1.49	1.11
Gh_A10G0936	0.99	1.01	1.05	1.11	1.14	1.24	0.9	1.11	0.43	0.96	1.03	0.93	1.12
Gh_D11G2272	0.32	0.27	0.2	0.28	0.11	-0.21	0.4	0.65	0.91	0.39	0.26	0.22	0.67
Gh_D12G2294	0.7	0.74	0.61	0.73	0.77	0.89	0.7	0.84	0.71	0.54	0.63	0.73	0.87
Gh_A11G1898	1.25	0.9	1.33	1.3	1.18	0.48	0.66	-0.17	1.15	0.5	0.3	1.16	0.85
Gh_A05G3334	0.78	0.69	0.8	0.79	0.64	0.97	0.88	0.24	1.04	0.87	0.42	0.98	0.88
Gh_A10G0399	0.32	-0.26	0.58	0.45	0.09	0.23	0.53	0	0.93	0.44	-0.32	0.62	0.58
Gh_A09G1576	1.66	1.56	1.74	1.67	1.55	1.21	1.55	0.99	1.89	1.44	1.12	1.55	1.45
Gh_A05G1824	0.58	0.51	0.65	0.65	0.72	0.64	0.67	0.47	0.42	0.71	0.75	0.43	0.72
Gh_A07G0127	0.73	0.48	0.85	0.74	0.85	0.91	1.08	-0.02	0.92	0.87	0.48	0.69	0.8
Gh_A06G1835	0.61	0.52	0.63	0.61	0.69	0.49	0.79	-0.33	0.88	0.74	-0.48	0.77	0.4
Gh_A09G1551	0.19	0.06	0.33	0.2	0.18	-0.03	0.48	-0.27	0.64	0.47	0.35	0.41	0.43
Gh_A02G0933	0.55	0.13	0.52	0.53	0.47	0.45	0.8	-0.13	1.01	0.59	0.09	0.87	0.63
Gh_A10G2180	-1.52	-1.22	0	0	0	0	-0.89	0	-0.92	0	0	0	0
Gh_A11G2961	0.29	0.1	0.37	0.21	0.19	-0.51	0	0	-0.18	-0.23	-0.42	0	-0.49
Gh_D04G0219	0.92	0.82	0.84	0.89	0.74	1.08	0.99	0.45	1.1	0.95	0.9	1.09	1.04
Gh_D10G1031	0.35	0.58	0.24	0.14	0.3	0.01	0.55	0.27	0.7	0.62	0.37	0.05	0.27
Gh_A10G0748	-0.29	-0.03	-0.42	-0.39	-0.2	0	0.54	0	0.32	-0.12	-0.44	-0.01	-0.15
Gh_D02G1696	-0.74	-1.15	-1	-0.77	-0.74	-0.59	0.2	-0.38	-1	-0.08	0	-0.92	0
